# Supplementary material for: Wearable Inertial Sensors for Gait Analysis in Adults with Osteoarthritis—A Scoping Review
Source: Sensors (Basel). 2020 Dec 13;20(24):7143. doi: 10.3390/s20247143 (PMC7763184; doi:10.3390/s20247143)
Supplement: Supplementary file 1 [file sensors-20-07143-s001.zip]

Archive with 3 entries (2 files):
- Supplementary Materials/
- Supplementary Materials/Supplementary_Table1.pdf
- Supplementary Materials/Supplementary_Table2.pdf
